# Supplementary material for: Phenotypic screening using waveform analysis of synchronized calcium oscillations in primary cortical cultures
Source: PLoS One. 2023 Apr 28;18(4):e0271782. doi: 10.1371/journal.pone.0271782 (PMC10146483; doi:10.1371/journal.pone.0271782)
Supplement: S1 Movie — (ZIP) [file pone.0271782.s003.zip]

Archive with 1 entries (1 files):
- S1movie.AVI
